# Supplementary material for: Health Care Providers’ Perspective and Knowledge about Peri-Surgical Medication and Practices in Breastfeeding Women
Source: Int J Environ Res Public Health. 2023 Feb 15;20(4):3379. doi: 10.3390/ijerph20043379 (PMC9964632; doi:10.3390/ijerph20043379)
Supplement: Supplementary file 1 [file ijerph-20-03379-s001.zip]

Archive with 1 entries (1 files):
- ijerph-2180272-supplementary.pdf
